# Supplementary material for: Stress Responses in Horses Housed in Different Stable Designs during Summer in a Tropical Savanna Climate
Source: Animals (Basel). 2024 Aug 4;14(15):2263. doi: 10.3390/ani14152263 (PMC11311062; doi:10.3390/ani14152263)
Supplement: Supplementary file 1 [file animals-14-02263-s001.zip]

Archive with 1 entries (1 files):
- animals-3123744-supplementary.pdf
